# Supplementary material for: Molecular Insights into the Anticancer Activity of Withaferin-A: The Inhibition of Survivin Signaling
Source: Cancers (Basel). 2024 Sep 5;16(17):3090. doi: 10.3390/cancers16173090 (PMC11394585; doi:10.3390/cancers16173090)
Supplement: Supplementary file 1 [file cancers-16-03090-s001.zip]

Archive with 1 entries (1 files):
- cancers-3114994-supplementary.pdf
